# Supplementary material for: Optimization of Fermentation Process of Pomegranate Peel and Schisandra Chinensis and the Biological Activities of Fermentation Broth: Antioxidant Activity and Protective Effect Against H2O2-induced Oxidative Damage in HaCaT Cells
Source: Molecules. 2021 Jun 5;26(11):3432. doi: 10.3390/molecules26113432 (PMC8201020; doi:10.3390/molecules26113432)
Supplement: Supplementary file 1 [file molecules-26-03432-s001.zip]

Archive with 1 entries (1 files):
- molecules-1212665-supplementary.pdf
